# Supplementary material for: Expanding the Genetic and Clinical Spectrum of SCN1A-Related Hemiplegic Migraine: Analysis of Mutations in Japanese
Source: Int J Mol Sci. 2025 Feb 8;26(4):1426. doi: 10.3390/ijms26041426 (PMC11855537; doi:10.3390/ijms26041426)
Supplement: Supplementary file 1 [file ijms-26-01426-s001.zip]

Archive with 1 entries (1 files):
- ijms-3439008-supplementary.pdf
